# Supplementary material for: Clock-like Mutation Signature May Be Prognostic for Worse Survival Than Signatures of UV Damage in Cutaneous Melanoma
Source: Cancers (Basel). 2023 Jul 27;15(15):3818. doi: 10.3390/cancers15153818 (PMC10418148; doi:10.3390/cancers15153818)
Supplement: Supplementary file 1 [file cancers-15-03818-s001.zip]

Archive with 1 entries (1 files):
- cancers-2421654-supplementary.pdf
